# Supplementary material for: Novel Tetraphenolic Porphyrazine Capable of MRSA Photoeradication
Source: Molecules. 2025 Jul 22;30(15):3069. doi: 10.3390/molecules30153069 (PMC12348665; doi:10.3390/molecules30153069)
Supplement: Supplementary file 1 [file molecules-30-03069-s001.zip]

Archive with 1 entries (1 files):
- molecules-3762903-supplementary.pdf
